# Supplementary material for: Repetitive Low-Intensity Vestibular Noise Stimulation Partly Reverses Behavioral and Brain Activity Changes following Bilateral Vestibular Loss in Rats
Source: Biomolecules. 2023 Oct 26;13(11):1580. doi: 10.3390/biom13111580 (PMC10669117; doi:10.3390/biom13111580)
Supplement: Supplementary file 1 [file biomolecules-13-01580-s001.zip]

Archive with 1 entries (1 files):
- biomolecules-2611963-supplementary.pdf
